# Supplementary material for: Development of a DC-Biased AC-Stimulated Microfluidic Device for the Electrokinetic Separation of Bacterial and Yeast Cells
Source: Biosensors (Basel). 2024 May 9;14(5):237. doi: 10.3390/bios14050237 (PMC11117482; doi:10.3390/bios14050237)
Supplement: Supplementary file 1 [file biosensors-14-00237-s001.zip]

Archive with 5 entries (5 files):
- desktop.ini
- Supplementary material_R1_01.pdf
- Video_S1.mp4
- Video_S2.mp4
- Video_S3.mp4
